# Supplementary material for: Climate-assisted persistence of tropical fish vagrants in temperate marine ecosystems
Source: Commun Biol. 2021 Oct 28;4:1231. doi: 10.1038/s42003-021-02733-7 (PMC8553944; doi:10.1038/s42003-021-02733-7)
Supplement: Supplementary file 4 — Supplementary Data 1 [file 42003_2021_2733_MOESM4_ESM.xlsx]

## Sheet: Sheet1
Supplementary Data 1: Presence/absence data and results of IndVal analysis representing all pairwise comparisons among all food items detected in the stomach contents of rabbitfish individuals from two sub/tropical sites (Coral Bay, CB, and Shark Bay, SB) and two temperate sites (Wanneroo Reef, WR, and Cockburn Sound, CS) in western Australia.
Food items	CS	CB	SB	WR	index	stat	p.value
Cyanobacteria	0	1	1	0	8	0.745356	0.0137599
Synechococcus_sp	0	1	1	0	8	0.745356	0.0145499
Synechococcus_sp._CC9606	0	0	1	0	3	0.604726	0.0873691
Cyanophyceae	1	0	1	0	6	0.64838	0.626104
Synechococcus_sp._PCC_7921	1	0	1	0	6	0.795096	0.113479
Synechococcus_sp._WH_8104	0	0	1	0	3	0.447214	0.347317
Rivularia_sp._PCC_7117	0	1	1	1	14	0.76529	0.147349
Synechococcales	0	0	1	0	3	0.507964	0.179648
Acaryochloris_marina_MBIC11018	0	1	0	1	9	0.645497	0.098529
Cyanophyceae.1	0	1	0	0	2	0.476469	0.241218
Cyanophyceae.2	0	1	0	1	9	0.562355	0.252057
Eukaryota	0	0	1	0	3	0.794578	0.00801992
Dinophysis_sp	0	1	0	0	2	0.64106	0.0231298
Rhizosolenia_sp	0	1	1	0	8	0.471405	0.306547
Licmophora_sp.	0	1	1	1	14	0.766965	0.0476295
Ulnaria_acus	0	1	1	0	8	0.425544	0.523565
Gymnochlora_sp	0	1	0	0	2	0.5	0.154838
Rhodomonas_sp	0	1	0	0	2	0.5	0.154838
Cryptomonas_sp._Dumo2_100310C	0	0	1	0	3	0.447214	0.345227
Haptophyceae	0	1	0	0	2	0.707107	0.0190798
Rebecca_sp	0	0	1	0	3	0.447214	0.347317
Picochlorum_sp._soloecismus	0	0	1	0	3	0.993851	0.000129999
Pseudoscourfieldia_marina	1	0	1	0	6	0.46291	0.569624
Prasinoderma_sp	0	0	1	0	3	0.537178	0.178938
Porphyridium_purpureum	1	0	1	0	6	0.377964	0.777102
Ulva_sp._00149	0	1	0	1	9	0.866025	0.00500995
Derbesia_sp._WEST4839	0	0	0	1	4	0.353553	0.654603
Palisada_sp.	1	1	0	0	5	0.960769	2.99997e-05
Monosporus_indicus	0	1	0	0	2	0.49452	0.241238
Herposiphonia_sp._ARS.2012	0	1	0	0	2	0.853281	0.0114999
Liagoraceae	0	0	0	1	4	0.612372	0.0578094
Asparagopsis_taxiformis	0	0	1	0	3	0.850448	0.00264997
Gayliella_sp._ARS.2012	0	1	0	1	9	0.939522	0.000159998
Melanothamnus_sp	0	0	0	1	4	0.966951	5.99994e-05
Polysiphonia_sp._ARS.2012	0	1	0	1	9	0.57735	0.149729
Antithamnion_sp	1	0	0	0	1	0.873067	0.00179998
Tolypiocladia_glomerulata	0	1	1	0	8	0.745356	0.0231298
Coelothrix_irregularis	0	1	0	0	2	0.707107	0.0190598
Gelidiella_sp._BOLD.ACV2057	0	0	1	0	3	0.774597	0.00541995
Ceramium_sp._ARS.2012	0	1	0	0	2	0.819648	0.00337997
Dictyomenia_sonderi	1	1	0	0	5	0.392232	0.707013
Rhodymenia_sp._2_DWF.2014	1	0	0	0	1	0.333333	1
Champia_parvula	0	1	0	0	2	0.670461	0.0323597
Spyridia_filamentosa	0	1	0	1	9	0.816497	0.00658993
Taenioma_perpusillum	0	1	0	0	2	0.700563	0.0221498
Vertebrata_australis	0	0	1	0	3	0.447214	0.347317
Diplothamnion_sp	0	1	0	0	2	0.488134	0.240148
Ceratodictyon_sp	0	1	0	0	2	0.5	0.156188
Heterosiphonia_crispella	1	0	0	0	1	0.471405	0.309617
Gracilaria_sp._ARS.2012	0	1	0	0	2	0.5	0.156188
Florideophyceae	0	1	0	1	9	0.5	0.205188
Dasyclonium_flaccidum	1	0	0	0	1	0.333333	1
Hydrolithon_sp._ARS.2012	0	0	0	1	4	0.836652	0.00349997
Lithothamnion_sp._C_JLR.2017	1	0	0	0	1	0.471405	0.414066
Wrangelia_sp	0	1	0	0	2	0.64935	0.0343297
Plocamium_cartilagineum	1	0	0	0	1	0.333333	1
Chondria_sp._ARS.2012	0	1	0	1	9	0.408248	0.461165
Polysiphonia_sertularioides	0	0	0	1	4	0.707107	0.0185998
Erythrocolon_podagricum	0	1	0	1	9	0.5	0.213718
Dasya_corymbifera	0	0	0	1	4	0.612372	0.104239
Polysiphonia_sp.	0	0	1	1	10	0.668122	0.136459
Dipterosiphonia_sp	1	0	0	0	1	0.333333	1
Pleonosporium_sp._ARS.2012	0	1	0	0	2	0.5	0.153318
Ceramiales	0	1	0	0	2	0.632589	0.0314597
Gigartinales	1	0	0	0	1	0.561615	0.225048
Chondria_sp._.in._Rhodophyta.	1	1	0	1	12	0.654654	0.405876
Pneophyllum_sp	0	1	0	1	9	0.645497	0.0666593
Ecklonia_radiata	0	0	0	1	4	0.864119	0.00437996
Sargassum_natans	0	1	1	0	8	0.730281	0.124829
Lobophora_variegata	0	1	0	0	2	0.707107	0.0185198
Sargassum_sp	0	1	0	0	2	0.707107	0.0183198
Dictyota_sp	0	0	1	0	3	0.620002	0.0661593
Sphacelaria_tribuloides	0	1	1	1	14	0.840168	0.0229898
Dictyota_acutiloba	0	0	1	0	3	0.632456	0.0492495
Asteronema_sp	0	1	1	0	8	0.745356	0.0155098
Dictyopteris_sp	0	1	1	0	8	0.471405	0.309817
Ectocarpales	0	0	0	1	4	0.932898	0.00135999
Padina_australis	0	1	0	0	2	0.677001	0.0188998
