# Supplementary material for: Climate-assisted persistence of tropical fish vagrants in temperate marine ecosystems
Source: Commun Biol. 2021 Oct 28;4:1231. doi: 10.1038/s42003-021-02733-7 (PMC8553944; doi:10.1038/s42003-021-02733-7)
Supplement: Supplementary file 5 — Supplementary Data 2 [file 42003_2021_2733_MOESM5_ESM.xlsx]

## Sheet: Sheet1
Supplementary Data 2: Presence and absence data as well as results of IndVal analysis (index, statistic and associated p-value and BH corrected p-values) representing significant pairwise comparisons among all food items found in the stomach contents of rabbitfish individuals sampled from two tropical sites (Coral Bay, CB, and Shark Bay, SB) and two temperate sites (Wanneroo Reef, WR, and Cockbur…
Food items	CS	CB	SB	WR	index	stat	p.value	p.value.bh
Eukaryota	0	0	1	0	3	0.794578	0.00801992	0.0446824
Picochlorum_sp._soloecismus	0	0	1	0	3	0.993851	0.000129999	0.00311997
Ulva_sp._00149	0	1	0	1	9	0.866025	0.00500995	0.0352296
Palisada_sp.	1	1	0	0	5	0.960769	2.99997e-05	0.00233998
Asparagopsis_taxiformis	0	0	1	0	3	0.850448	0.00264997	0.0295283
Gayliella_sp._ARS.2012	0	1	0	1	9	0.939522	0.000159998	0.00311997
Melanothamnus_sp	0	0	0	1	4	0.966951	5.99994e-05	0.00233998
Antithamnion_sp	1	0	0	0	1	0.873067	0.00179998	0.0233998
Gelidiella_sp._BOLD.ACV2057	0	0	1	0	3	0.774597	0.00541995	0.0352296
Ceramium_sp._ARS.2012	0	1	0	0	2	0.819648	0.00337997	0.030333
Spyridia_filamentosa	0	1	0	1	9	0.816497	0.00658993	0.0395396
Hydrolithon_sp._ARS.2012	0	0	0	1	4	0.836652	0.00349997	0.030333
Ecklonia_radiata	0	0	0	1	4	0.864119	0.00437996	0.0341637
Ectocarpales	0	0	0	1	4	0.932898	0.00135999	0.0212158
