# Supplementary material for: Climate-assisted persistence of tropical fish vagrants in temperate marine ecosystems
Source: Commun Biol. 2021 Oct 28;4:1231. doi: 10.1038/s42003-021-02733-7 (PMC8553944; doi:10.1038/s42003-021-02733-7)
Supplement: Supplementary file 6 — Supplementary Data 3 [file 42003_2021_2733_MOESM6_ESM.xlsx]

## Sheet: Sheet1
Supplementary Data 3: Metadata for each Siganus fuscescens individual caught from 13 sites across seven regions in Western Australia (WA). Information for individual size (total length, TL and standard length, SL), gonad maturity stage (GMS) where the stages (Al-Marzouqi et al. 2011) are immature, maturing, mature, and ripe, sex (female, F and male, M), as well as which individuals were used in a…
References: Al-Marzouqi, A., Jayabalau, N., Al-Nahdi, A. & Al-Anbory, I. Reproductive biology of the white-spotted rabbitfish, Siganus canaliculatus (Park 1797) in the Arabian Sea coast of Oman. West. Indian Ocean J. Mar. Sci. 10, 73–82 (2011); Jones, J. et al. The microbiome of the gastrointestinal tract of a range-shifting marine herbivorous fish. Front. Microbiol. 9, 2000 (2018).
Individual ID	Year of collection	Site in Western Australia	Region in Western Australia	Latitude	Longitude	TL (mm)	GMS (Al-Marzouqi et al. 2011)	Sex	Gut microbiome (Jones et al. 2018)	Pop gen	DNA metabarcoding
AWFS_F16_0880	2016	Lacepedes	Kimberley	-16.763	122.394					x
AWFS_F16_0788	2016	Lacepedes - near Emeriau Point	Kimberley	-16.816	122.537					x
AWFS_F16_0698a	2016	Lacepedes	Kimberley	-16.75	122.242	256			x	x
AWFS_F16_0834a	2016	Lacepedes	Kimberley	-16.73	122.196	194			x	x
AWFS_F16_0843a	2016	Lacepedes	Kimberley	-16.76	122.386	228			x	x
AWFS_F16_0723	2016	Lord Mayor Shoal	Kimberley	-16.514	122.618					x
AWFS_F16_0882	2016	Lacepedes	Kimberley	-16.763	122.394					x
AWFS_F16_0789	2016	Lacepedes - near Emeriau Point	Kimberley	-16.816	122.537					x
AWFS_F16_0699a	2016	Lacepedes	Kimberley	-16.75	122.242	283			x	x
AWFS_F16_0835a	2016	Lacepedes	Kimberley	-16.73	122.196	252			x	x
AWFS_F16_0844a	2016	Lacepedes	Kimberley	-16.76	122.386	211			x	x
AWFS_F16_0786	2016	Lacepedes - near Emeriau Point	Kimberley	-16.816	122.537					x
AWFS_F16_0724	2016	Lord Mayor Shoal	Kimberley	-16.514	122.618	254	Maturing	M		x
AWFS_F16_0790	2016	Lacepedes - near Emeriau Point	Kimberley	-16.816	122.537					x
AWFS_F16_0700	2016	Lacepedes	Kimberley	-16.762	122.384					x
AWFS_F16_0836a	2016	Lacepedes	Kimberley	-16.73	122.196	267			x	x
AWFS_F16_0829	2016	Lacepedes	Kimberley	-16.763	122.394					x
AWFS_F16_0725	2016	Lord Mayor Shoal	Kimberley	-16.514	122.618	272	Maturing	M		x
AWFS_F16_0791	2016	Lacepedes - near Emeriau Point	Kimberley	-16.816	122.537					x
AWFS_F16_0702a	2016	Lacepedes	Kimberley	-16.761	122.385	255			x	x
AWFS_F16_0837a	2016	Lacepedes	Kimberley	-16.76	122.386	279			x	x
AWFS_F16_0831	2016	Lacepedes	Kimberley	-16.763	122.394					x
AWFS_F16_0726	2016	Lord Mayor Shoal	Kimberley	-16.514	122.618	285	Maturing	F		x
AWFS_F16_0792	2016	Lacepedes - near Emeriau Point	Kimberley	-16.816	122.537					x
AWFS_F16_0701a	2016	Lacepedes	Kimberley	-16.761	122.385	263			x	x
AWFS_F16_0838a	2016	Lacepedes - near Emeriau Point	Kimberley	-16.809	122.541	230			x	x
AWFS_F16_0832	2016	Lacepedes	Kimberley	-16.763	122.394					x
AWFS_F16_0727	2016	Lord Mayor Shoal	Kimberley	-16.514	122.618	262	Maturing	M		x
AWFS_F16_0793	2016	Lacepedes - near Emeriau Point	Kimberley	-16.816	122.537					x
AWFS_F16_0703a	2016	Lacepedes	Kimberley	-16.761	122.385	241			x	x
AWFS_F16_0840a	2016	Lacepedes	Kimberley	-16.76	122.386	232			x	x
AWFS_F16_0870	2016	Lacepedes	Kimberley	-16.763	122.394					x
AWFS_F16_0728	2016	Lord Mayor Shoal	Kimberley	-16.514	122.618	280	Immature	F		x
AWFS_F16_0704a	2016	Lacepedes	Kimberley	-16.761	122.385	273			x	x
AWFS_F16_0841a	2016	Lacepedes	Kimberley	-16.76	122.386	217			x	x
AWFS_F16_0697a	2016	Lacepedes	Kimberley	-16.75	122.242	237			x	x
AWFS_F16_0876	2016	Lacepedes	Kimberley	-16.763	122.394					x
AWFS_F16_0729	2016	Lord Mayor Shoal	Kimberley	-16.514	122.618					x
AWFS_F16_0705a	2016	Lacepedes	Kimberley	-16.761	122.385	254			x	x
AWFS_F16_0842a	2016	Lacepedes	Kimberley	-16.76	122.386	247			x	x
RS8533	2013	Pilbara	Pilbara	-21.484	115.094	126 (SL)				x
RS8544	2013	Pilbara	Pilbara	-21.316	115.364	114-138 (SL)				x
RS8553	2013	Pilbara	Pilbara	-20.755	116.275	105-182 (SL)				x
RS8561	2013	Pilbara	Pilbara	-20.9	115.952	99-114 (SL)				x
RS8569	2013	Pilbara	Pilbara	-20.933	115.487	110-209 (SL)				x
RS8535	2013	Pilbara	Pilbara	-20.57	116.071	128-133 (SL)				x
RS8545	2013	Pilbara	Pilbara	-20.781	115.618	87-144 (SL)				x
RS8554	2013	Pilbara	Pilbara	-20.755	116.275	105-182 (SL)				x
RS8562	2013	Pilbara	Pilbara	-20.9	115.952	99-114 (SL)				x
RS8571	2013	Pilbara	Pilbara	-20.972	115.56	96-122 (SL)				x
RS8536	2013	Pilbara	Pilbara	-20.68	116.198	152 (SL)				x
RS8547	2013	Pilbara	Pilbara	-20.781	115.618	87-144 (SL)				x
RS8555	2013	Pilbara	Pilbara	-20.755	116.275	105-182 (SL)				x
RS8563	2013	Pilbara	Pilbara	-20.9	115.952	99-114 (SL)				x
RS8572	2013	Pilbara	Pilbara	-20.972	115.56	96-122 (SL)				x
RS8537	2013	Pilbara	Pilbara	-21.403	115.223	123-126 (SL)				x
RS8548	2013	Pilbara	Pilbara	-20.781	115.618	87-144 (SL)				x
RS8556	2013	Pilbara	Pilbara	-20.755	116.275	105-182 (SL)				x
RS8564	2013	Pilbara	Pilbara	-20.933	115.85	110-128 (SL)				x
RS8573	2013	Pilbara	Pilbara	-20.972	115.56	96-122 (SL)				x
RS8539	2013	Pilbara	Pilbara	-21.403	115.223	123-126 (SL)				x
RS8549	2013	Pilbara	Pilbara	-21.241	115.147	146 (SL)				x
RS8557	2013	Pilbara	Pilbara	-20.572	115.398	100-126 (SL)				x
RS8565	2013	Pilbara	Pilbara	-20.933	115.85	110-128 (SL)				x
RS8540	2013	Pilbara	Pilbara	-21.316	115.364	114-138 (SL)				x
RS8550	2013	Pilbara	Pilbara	-21.241	115.147					x
RS8558	2013	Pilbara	Pilbara	-20.572	115.398	100-126 (SL)				x
RS8566	2013	Pilbara	Pilbara	-20.933	115.85	110-128 (SL)				x
RS8541	2013	Pilbara	Pilbara	-21.316	115.364	114-138 (SL)				x
RS8551	2013	Pilbara	Pilbara	-21.241	115.147					x
RS8559	2013	Pilbara	Pilbara	-20.572	115.398	100-126 (SL)				x
RS8567	2013	Pilbara	Pilbara	-20.933	115.487	110-209 (SL)				x
RS8543	2013	Pilbara	Pilbara	-21.316	115.364	114-138 (SL)				x
RS8552	2013	Pilbara	Pilbara	-21.241	115.147	135 (SL)				x
RS8560	2013	Pilbara	Pilbara	-20.572	115.398	100-126 (SL)				x
RS8568	2013	Pilbara	Pilbara	-20.933	115.487	110-209 (SL)				x
AWFS_F16_0159	2015	Exmouth Gulf	Exmouth Gulf	-22.106	114.234		Junevile (trawl bycatch)			x
AWFS_F16_0150	2015	Exmouth Gulf	Exmouth Gulf	-22.106	114.234		Junevile (trawl bycatch)			x
AWFS_F16_0151	2015	Exmouth Gulf	Exmouth Gulf	-22.106	114.234		Junevile (trawl bycatch)			x
AWFS_F16_0153	2015	Exmouth Gulf	Exmouth Gulf	-22.061	114.321		Junevile (trawl bycatch)			x
AWFS_F16_0154	2015	Exmouth Gulf	Exmouth Gulf	-22.061	114.321		Junevile (trawl bycatch)			x
AWFS_F16_0155	2015	Exmouth Gulf	Exmouth Gulf	-22.061	114.321		Junevile (trawl bycatch)			x
AWFS_F16_0156	2015	Exmouth Gulf	Exmouth Gulf	-22.061	114.321		Junevile (trawl bycatch)			x
AWFS_F16_0157	2015	Exmouth Gulf	Exmouth Gulf	-22.058	114.325		Junevile (trawl bycatch)			x
AWFS_F16_0158	2015	Exmouth Gulf	Exmouth Gulf	-21.763	114.365		Junevile (trawl bycatch)			x
AWFS_F15_1862a	2016	Coral Bay	Coral Bay	-23.233	113.765	294	Maturing	M	x	x	x
AWFS_F15_1863a	2016	Coral Bay	Coral Bay	-23.233	113.765	229	Immature		x	x	x
AWFS_F15_1864a	2016	Coral Bay	Coral Bay	-23.233	113.765	235	Maturing	M	x	x	x
AWFS_F15_1865a	2016	Coral Bay	Coral Bay	-23.233	113.765	286	Maturing	F	x	x	x
AWFS_F15_1866a	2016	Coral Bay	Coral Bay	-23.233	113.765	224	Immature		x	x	x
AWFS_F15_1867a	2016	Coral Bay	Coral Bay	-23.233	113.765	227	Immature		x	x	x
AWFS_F15_1868a	2016	Coral Bay	Coral Bay	-23.233	113.765	213	Maturing	F	x	x	x
AWFS_F16_0694a	2016	Gregories	Shark Bay	-25.55	113.476	277			x	x	x
AWFS_F16_0695a	2016	Gregories	Shark Bay	-25.55	113.476	237			x	x	x
AWFS_F16_0080a	2016	Other Shark Bay Site	Shark Bay	-25.077	113.204				x	x
AWFS_F16_0696a	2016	Pring	Shark Bay	-26.03	113.553	256			x	x	x
AWFS_F16_0082a	2016	Other Shark Bay Site	Shark Bay	-25.077	113.204				x	x
AWFS_F16_0839a	2016	Pring	Shark Bay	-26.03	113.553	245			x	x	x
AWFS_F16_0083a	2016	Other Shark Bay Site	Shark Bay	-25.077	113.204				x	x
AWFS_F16_0691a	2016	Gregories	Shark Bay	-25.55	113.476	200			x	x	x
AWFS_F16_0692a	2016	Gregories	Shark Bay	-25.55	113.476	240			x	x	x
AWFS_F16_0693a	2016	Gregories	Shark Bay	-25.55	113.476	227			x	x	x
S15	2016	Kels Rock	Shark Bay	-26.173	113.207					x
S25	2016	Kels Rock	Shark Bay	-26.173	113.207	216				x
S34	2015	Shark Bay	Shark Bay	-25.013	113.277	166				x
S42	2015	Shark Bay	Shark Bay	-25.013	113.277	172				x
S16	2016	Kels Rock	Shark Bay	-26.173	113.207	248				x
S27	2015	Shark Bay	Shark Bay	-25.013	113.277	156				x
S35	2015	Shark Bay	Shark Bay	-25.013	113.277	181				x
S43	2015	Shark Bay	Shark Bay	-25.013	113.277	171				x
S17	2016	Kels Rock	Shark Bay	-26.173	113.207	267				x
S28	2015	Shark Bay	Shark Bay	-25.013	113.277	174				x
S36	2015	Shark Bay	Shark Bay	-25.013	113.277	174				x
S18	2016	Kels Rock	Shark Bay	-26.173	113.207					x
S29	2015	Shark Bay	Shark Bay	-25.013	113.277	171				x
S37	2015	Shark Bay	Shark Bay	-25.013	113.277	162				x
S11	2016	Kels Rock	Shark Bay	-26.173	113.207	250				x
S19	2016	Kels Rock	Shark Bay	-26.173	113.207					x
S30	2015	Shark Bay	Shark Bay	-25.013	113.277	169				x
S38	2015	Shark Bay	Shark Bay	-25.013	113.277	161				x
S12	2016	Kels Rock	Shark Bay	-26.173	113.207	265				x
S21	2016	Kels Rock	Shark Bay	-26.173	113.207	200				x
S31	2015	Shark Bay	Shark Bay	-25.013	113.277	166				x
S39	2015	Shark Bay	Shark Bay	-25.013	113.277	182				x
S13	2016	Kels Rock	Shark Bay	-26.173	113.207	236				x
S22	2016	Kels Rock	Shark Bay	-26.173	113.207	246				x
S32	2015	Shark Bay	Shark Bay	-25.013	113.277	168				x
S40	2015	Shark Bay	Shark Bay	-25.013	113.277	151				x
S14	2016	Kels Rock	Shark Bay	-26.173	113.207	243				x
S23	2016	Kels Rock	Shark Bay	-26.173	113.207	229				x
S33	2015	Shark Bay	Shark Bay	-25.013	113.277	164				x
S41	2015	Shark Bay	Shark Bay	-25.013	113.277	172				x
S8	2015	Shark Bay	Shark Bay	-25.013	113.277						x
S9	2015	Shark Bay	Shark Bay	-25.013	113.277						x
S10	2015	Shark Bay	Shark Bay	-25.013	113.277						x
AWFS_F15_1873a	2016	Wanneroo Reef	Perth Metro	-31.816	115.725	310	Maturing	F	x	x	x
AWFS_F15_1874a	2016	Wanneroo Reef	Perth Metro	-31.816	115.725	280	Mature	M	x	x	x
AWFS_F15_1875a	2016	Wanneroo Reef	Perth Metro	-31.816	115.725	290	Mature	F	x	x
AWFS_F15_1876a	2016	Wanneroo Reef	Perth Metro	-31.816	115.725	310	Mature	F	x	x	x
AWFS_F15_1869a	2016	Wanneroo Reef	Perth Metro	-31.816	115.725	300	Mature	M	x	x	x
AWFS_F15_1877a	2016	Wanneroo Reef	Perth Metro	-31.816	115.725	293	Mature	M	x	x	x
AWFS_F15_1870a	2016	Wanneroo Reef	Perth Metro	-31.816	115.725	290	Mature	M	x	x
AWFS_F15_1878a	2016	Wanneroo Reef	Perth Metro	-31.816	115.725	315	Mature	F	x	x	x
AWFS_F15_1871a	2016	Wanneroo Reef	Perth Metro	-31.816	115.725	310	Mature	F	x	x	x
AWFS_F15_1879a	2016	Wanneroo Reef	Perth Metro	-31.816	115.725	250	Mature	M	x	x
AWFS_F15_1872a	2016	Wanneroo Reef	Perth Metro	-31.816	115.725	301	Mature	M	x	x
AWFS_F15_1880a	2016	Wanneroo Reef	Perth Metro	-31.816	115.725	283	Ripe	M	x	x	x
Vagr_109	2017	Wanneroo Reef	Perth Metro	-31.816	115.725					x
Vagr_117	2017	Wanneroo Reef	Perth Metro	-31.816	115.725	295				x
Vagr_125a	2017	Wanneroo Reef	Perth Metro	-31.816	115.725	290 (FL)			x	x
Vagr_110	2017	Wanneroo Reef	Perth Metro	-31.816	115.725					x
Vagr_118a	2017	Wanneroo Reef	Perth Metro	-31.816	115.725	304				x
Vagr_126a	2017	Wanneroo Reef	Perth Metro	-31.816	115.725	315			x	x
Vagr_111	2017	Wanneroo Reef	Perth Metro	-31.816	115.725				x	x
Vagr_119a	2017	Wanneroo Reef	Perth Metro	-31.816	115.725	319			x	x
Vagr_127a	2017	Wanneroo Reef	Perth Metro	-31.816	115.725	315			x	x
M13	2016	Wanneroo Reef	Perth Metro	-31.816	115.725	310	Mature	F		x
Vagr_112	2017	Wanneroo Reef	Perth Metro	-31.816	115.725				x	x
Vagr_120a	2017	Wanneroo Reef	Perth Metro	-31.816	115.725	293 (FL)			x	x
Vagr_128a	2017	Wanneroo Reef	Perth Metro	-31.816	115.725	327			x	x
M14	2016	Wanneroo Reef	Perth Metro	-31.816	115.725	285	Mature	F		x
Vagr_113	2017	Wanneroo Reef	Perth Metro	-31.816	115.725				x	x
Vagr_121a	2017	Wanneroo Reef	Perth Metro	-31.816	115.725	274 (FL)			x	x
Vagr_129a	2017	Wanneroo Reef	Perth Metro	-31.816	115.725	331			x	x
M15	2016	Wanneroo Reef	Perth Metro	-31.816	115.725	315	Mature	F	x	x
Vagr_114	2017	Wanneroo Reef	Perth Metro	-31.816	115.725					x
Vagr_122a	2017	Wanneroo Reef	Perth Metro	-31.816	115.725	269 (FL)			x	x
Vagr_130a	2017	Wanneroo Reef	Perth Metro	-31.816	115.725	330			x	x
Vagr_106	2017	Wanneroo Reef	Perth Metro	-31.816	115.725					x
Vagr_115	2017	Wanneroo Reef	Perth Metro	-31.816	115.725	294				x
Vagr_123a	2017	Wanneroo Reef	Perth Metro	-31.816	115.725	272 (FL)			x	x
Vagr_107	2017	Wanneroo Reef	Perth Metro	-31.816	115.725					x
Vagr_116	2017	Wanneroo Reef	Perth Metro	-31.816	115.725	340				x
Vagr_124a	2017	Wanneroo Reef	Perth Metro	-31.816	115.725	265 (FL)			x	x
Vagr_108	2017	Wanneroo Reef	Perth Metro	-31.816	115.725					x
S44	2016	Cockburn Sound	Perth Metro	-32.119	115.664	285			x	x
AWFS_F16_0091a	2016	Cockburn Sound	Perth Metro	-32.119	115.664	270	Maturing	F	x	x	x
S45	2016	Cockburn Sound	Perth Metro	-32.119	115.664	203			x	x
AWFS_F16_0092a	2016	Cockburn Sound	Perth Metro	-32.119	115.664	235	Immature	F	x	x	x
S46	2016	Cockburn Sound	Perth Metro	-32.119	115.664	274			x	x
AWFS_F16_0093a	2016	Cockburn Sound	Perth Metro	-32.119	115.664	270	Maturing	M	x	x	x
S47	2016	Cockburn Sound	Perth Metro	-32.119	115.664	216			x	x
AWFS_F16_0094a	2016	Cockburn Sound	Perth Metro	-32.119	115.664	240	Immature		x	x	x
S48	2016	Cockburn Sound	Perth Metro	-32.119	115.664	224			x	x
AWFS_F16_0095a	2016	Cockburn Sound	Perth Metro	-32.119	115.664	295	Maturing		x	x	x
S49	2016	Cockburn Sound	Perth Metro	-32.119	115.664	231			x	x
AWFS_F16_0096a	2016	Cockburn Sound	Perth Metro	-32.119	115.664	295	Maturing	F	x	x	x
AWFS_F16_0089a	2016	Cockburn Sound	Perth Metro	-32.119	115.664	255	Immature	F	x	x	x
AWFS_F16_0097a	2016	Cockburn Sound	Perth Metro	-32.119	115.664	281			x	x
AWFS_F16_0090a	2016	Cockburn Sound	Perth Metro	-32.119	115.664	285	Maturing	M	x	x	x
AWFS_F16_0098a	2016	Cockburn Sound	Perth Metro	-32.119	115.664	295	Maturing	F	x	x	x
RF_W150216_8	2015	Cockburn Sound	Perth Metro	-32.119	115.664	236	Mature	M		x
RF_W150216_29	2015	Cockburn Sound	Perth Metro	-32.119	115.664	213	Mature	M		x
RF_W150216_40	2015	Cockburn Sound	Perth Metro	-32.119	115.664	248	Mature	F		x
AWFS_F15_825	2015	Cockburn Sound	Perth Metro	-32.119	115.664	245	Mature	M		x
RF_W150506_24	2015	Cockburn Sound	Perth Metro	-32.119	115.664	270	Maturing	F		x
RF_W150216_9	2015	Cockburn Sound	Perth Metro	-32.119	115.664	240	Maturing	M		x
AWFS_F15_803	2015	Cockburn Sound	Perth Metro	-32.119	115.664	207	Mature	M		x
RF_W150216_44	2016	Cockburn Sound	Perth Metro	-32.119	115.664	212	Mature	F		x
AWFS_F15_826	2015	Cockburn Sound	Perth Metro	-32.119	115.664	250	Maturing	F		x
AWFS_F15_854	2015	Cockburn Sound	Perth Metro	-32.119	115.664	257	Maturing	F		x
RF_W150216_10	2016	Cockburn Sound	Perth Metro	-32.119	115.664	237	Ripe	M		x
RF_W150216_33	2015	Cockburn Sound	Perth Metro	-32.119	115.664	250	Mature	F		x
RF_W150216_46	2015	Cockburn Sound	Perth Metro	-32.119	115.664	222	Mature	M		x
AWFS_F15_832	2015	Cockburn Sound	Perth Metro	-32.119	115.664	240	Maturing	M		x
AWFS_F15_869	2015	Cockburn Sound	Perth Metro	-32.119	115.664	236	Maturing	F		x
RF_W150216_15	2015	Cockburn Sound	Perth Metro	-32.119	115.664	241	Mature	M		x
RF_W150216_34	2015	Cockburn Sound	Perth Metro	-32.119	115.664	232	Mature	M		x
RF_W150216_47	2015	Cockburn Sound	Perth Metro	-32.119	115.664	225	Mature	M		x
AWFS_F15_833	2015	Cockburn Sound	Perth Metro	-32.119	115.664	232	Maturing	M		x
RF_W150216_17	2015	Cockburn Sound	Perth Metro	-32.119	115.664	217	Mature	M		x
RF_W150216_35	2015	Cockburn Sound	Perth Metro	-32.119	115.664	240	Mature	F		x
RF_W150216_48	2015	Cockburn Sound	Perth Metro	-32.119	115.664	231	Mature	F		x
AWFS_F15_837	2015	Cockburn Sound	Perth Metro	-32.119	115.664	281	Mature	M		x
RF_W150216_23	2015	Cockburn Sound	Perth Metro	-32.119	115.664	265	Ripe	M		x
RF_W150216_36	2015	Cockburn Sound	Perth Metro	-32.119	115.664	282	Mature	M		x
RF_W150216_49	2015	Cockburn Sound	Perth Metro	-32.119	115.664	237	Mature	F		x
AWFS_F15_838	2015	Cockburn Sound	Perth Metro	-32.119	115.664	272	Maturing	M		x
RF_W150216_27	2015	Cockburn Sound	Perth Metro	-32.119	115.664	270	Mature	F		x
RF_W150216_38	2015	Cockburn Sound	Perth Metro	-32.119	115.664	233	Ripe	M		x
AWFS_F15_823	2015	Cockburn Sound	Perth Metro	-32.119	115.664	196	Mature	F		x
AWFS_F15_839	2015	Cockburn Sound	Perth Metro	-32.119	115.664	229	Maturing	F		x
RF_W150216_28	2015	Cockburn Sound	Perth Metro	-32.119	115.664	232	Maturing	F		x
RF_W150216_39	2015	Cockburn Sound	Perth Metro	-32.119	115.664	240	Maturing	M		x
AWFS_F15_824	2015	Cockburn Sound	Perth Metro	-32.119	115.664	254	Maturing	F		x
AWFS_F15_846	2015	Cockburn Sound	Perth Metro	-32.119	115.664	281	Mature	M		x
